# Supplementary material for: Providing mental health first aid in the workplace: a Delphi consensus study
Source: BMC Psychol. 2016 Aug 2;4:41. doi: 10.1186/s40359-016-0148-x (PMC4971664; doi:10.1186/s40359-016-0148-x)
Supplement: Additional file 2: — Endorsed and rejected items including the survey round that they were endorsed or rejected. (XLSX 166 kb) [file 40359_2016_148_MOESM2_ESM.xlsx]

## Sheet: ENDORSED
				PANEL RATING
QUESTION	STEM	Round Endorsed	New in Round 2	Consumers	Managers	Professionals
GENERAL AWARENESS
If the helper is aware that the person has a history of mental health problems, they should not assume that any poor performance is necessarily due to these problems.		1		81	89	89
The helper should remember that not all workplace stressors affect everyone in the same way.		1		98	100	100
The helper should be aware:	Of basic information about mental health problems e.g. what a mental health problem is, how common they are, the warning signs and symptoms, risk factors etc	1		95	100	97
	Of the pros and cons for employees disclosing any mental health problems at work	1		91	97	92
	That most people with mental health problems who receive treatment respond with improved work performance	1		84	86	90
	That while some people with mental health problems manage their symptoms without impact on their work performance, others may require short-term or ongoing workplace supports	1		98	97	98
	That the level of support the person may need will fluctuate, as the symptoms of most mental health problems come and go over time	1		95	97	95
	That investing time and support to retain an experienced and skilled employee with mental health problems is cheaper than recruiting and training a new person	1		93	83	86
	Of factors other than mental health problems that contribute to problem behaviours in the workplace, e.g. poor performance, interpersonal conflict	1		91	89	84
	That work can be bad or good for the person's mental health depending on the circumstances	1		86	86	81
	Of the value of work for the person's recovery	1		91	91	87
	Of the relevant laws and organisational policies that are relevant to employees with mental health problems.	1		93	94	87
	Of the impact of the symptoms of mental health problems on the skills necessary for work, e.g. problems with concentration, memory, decision making and motivation	1		98	94	95
	Of how stigma and discrimination can affect people with mental health problems in the workplace	1		100	100	98
	Of the barriers to help-seeking for a person with a mental health problem	1		98	94	95
MAKING THE APPROACH
The helper should look for the signs and symptoms at work that may indicate that the person is experiencing mental health problems.		1		81	91	83
It is important for the helper to approach the person showing signs of a mental health problem, whether or not work is a contributor.		1		84	86	89
If the helper is aware that the person has a history of mental health problems, they should not assume that their moods or behaviours are necessarily due to these problems.		2	*	93	93	95
If the helper notices worrying changes in the person's work or interactions with others, they should discuss this with them.		2		96	93	88
The helper should consider the following in deciding whether to approach the person:	Whether they have the appropriate knowledge and skills to assist the person	1		86	89	84
	Whether they have any negative experiences, attitudes or beliefs towards people with mental health problems	1		95	100	89
	If they are the person's manager, whether there is a conflict between their management and first aid roles	2		89	86	86
	If they are the person's manager, and feel that they may be contributing to the person's mental health problems	2	*	89	93	86
	Whether the workplace culture is contributing to the person's mental health problem.	2		93	93	84
If after considering the above, the helper thinks that it is not appropriate for them to approach the person, they should consider talking about the situation with someone who may be in a better position to help and asking them to approach the person.		1		93	91	92
If the person is in a role that is senior to the helper and they do not feel they can make the approach, they should consider:	Contacting an impartial, external source of support (e.g. Employee Assistance Program, helpline) for advice	3	*	83	96	86
If the helper seeks advice from someone else, they should emphasise the importance of maintaining the person's privacy and confidentiality.		2	*	96	96	98
If the person's mental health problems are posing a risk to the health and safety of themselves or others in the workplace, the helper should:	Document their concerns, including time, date and location of concerning behaviours.	1		84	89	84
	Talk to an appropriate manager about the concerning behaviours.	1		93	97	94
If the person's behaviour is affecting others in the workplace and the person's manager has appropriate training, the helper should approach this manager.		2	*	100	93	88
Before the helper approaches the person, they should be clear about concerning behaviours they have noticed.		2	*	100	96	93
Before approaching the person, the helper should:	Make a plan for what they want to say	1		91	97	94
	Think about a time and place to meet that best suits the helper and the person	1		93	97	100
	Find out what resources are available in the workplace to support people with mental health problems, e.g., an Employee Assistance Program	1		100	97	97
	Consider whether the problems they have observed are due to other factors, e.g. workplace culture or Interpersonal dynamics rather than mental health problems	1		98	94	84
	Be familiar with the organisation's policies and procedures for accommodating employees with mental health problems.	1		100	97	90
The helper should ensure the meeting place is free of distractions and interruptions, e.g. switch off mobile phones.		1		84	94	94
The helper should be prepared for the possibility that the person may not accept the support being offered.		1		100	94	100
The helper should have the conversation with the person in an appropriate neutral private space.		2	*	96	96	86
The helper should consider approaching the person by having a casual conversation and asking whether they are OK.		3	*	91	88	86
Before approaching the person, the MANAGER should:	Document any concerning behaviours that they have observed.	2	*	85	86	88
	Consider the expected outcomes and plan the structure and aims of the discussion in advance.	3	*	96	92	97
If the organisation has no policies for accommodating employees with mental health problems, the MANAGER should consider the best way to accommodate the person in their role.		1		91	97	87
The MANAGER should approach the person directly and privately about their concerns, rather than indirectly with a group of employees, e.g. holding a meeting to talk about general concerns about 'some employees' or running training.		1		95	94	90
LISTENING AND COMMUNICATING NON-JUDGMENTALLY
When talking with the person, the helper should:	Describe the specific observations and reasons for their concern	1		93	97	98
	Avoid blame or accusation	1		93	100	100
	Be familiar with the <a href="https://mhfa.com.au/sites/default/files/MHFA_suicide_guidelinesA4%202014%20Revised.pdf" target="_new">guidelines on how to help someone who is suicidal</a>	1		93	97	98
	Listen non-judgmentally	1		100	100	100
	Demonstrate empathy and respect	1		100	100	100
	Allow the person time to talk	1		100	100	100
	Ask them what support they need right now	1		93	97	100
	Offer information about available support	1		98	100	97
	Allow sufficient time for the discussion with the person	1		100	100	100
	Be aware that its more important to be motivated by care and concern than to say the right things	1		93	91	90
	Be aware that they don't need to have all the answers	1		100	97	98
	Stop and try again if what they say doesn't sound quite right, as it doesn't have to be the end of the conversation.	1		88	91	92
The helper should create a supportive and trusting environment when discussing mental health problems with the person by:	Engaging with the person by using culturally appropriate eye contact.	1		84	91	94
When talking with the person about their concerns, the helper should	Express their concerns in a non-confrontational and clear manner, using examples of what the helper feels are the concerning changes	1		98	100	98
	State changes they have observed in a positive way, e.g. "You are not your usual cheery self" or "you seem less energetic"	1		95	89	90
	Ask questions in an open and exploratory way, e.g. "I've noticed that you've been arriving late recently and wondered if there was a problem?"	1		93	97	97
	Listen if the person is willing to discuss their mental health problems	1		100	100	97
After raising their concerns with the person, the helper should ask:	Whether the person would feel more comfortable discussing the problem with someone else	1		88	89	89
The helper should ask the person:	Whether any workplace stressors are contributing to any mental health problem the person is experiencing.	1		98	80	81
If the person says that workplace stressors are contributing to their mental health problem, the helper should take the person's concern seriously.		1		100	100	97
The helper should respect the person's wishes if they do not wish to discuss non-work related issues.		1		98	89	95
If the person has opened up and shared their story, the helper should express their appreciation.		1		93	86	84
The helper should not:	Diagnose the person with a mental illness	1		95	97	100
	Offer the person remedies or treatments	1		88	94	87
	Make the person talk about their mental health problems if they don't want to	1		93	97	97
	Ask questions that create pressure like 'What's wrong with you' or 'Are you stressed or something"	1		93	94	94
	Use diagnostic terminology unless the person uses it	1		91	91	89
	Rush in with another question without listening to the answer	1		93	97	97
	Tell the person what to do	1		88	97	94
	Be patronising	1		95	94	97
	Treat the person as an invalid	1		95	97	97
	Assume the person's problems will just go away	1		95	97	97
	Tell the person that they need to stay busy or get out more	1		95	97	90
	Tell the person to 'snap out of it' or to 'get your act together'	1		95	97	97
	Say "I've had the same experience" unless they have	1		86	89	86
	Minimise the person's problems by comparing them to the helper's own problems or those of other people	1		88	97	95
	Minimise the problems the person may encounter as a result of their mental health problems	1		91	94	97
	Label the person's mental health problems as 'bad' behaviour, e.g. referring to a person who is frequently late as lazy.	1		91	97	95
The helper should avoid	Embarrassing the person by saying things like 'everyone is noticing…'	1		95	100	97
	Making assumptions about whether any sickness absence of the person is 'genuine.'	1		95	100	97
The helper should use non-stigmatising language when talking about the person, e.g. 'people with schizophrenia' rather than 'schizophrenics', 'people with substance use problems' rather than 'addicts.'		1		91	91	98
If the helper is unsure about what terminology to use when talking with the person about their mental health problem, they should ask the person what terms they use themselves.		1		81	86	86
The helper should maintain the person's confidentiality and privacy except where there is a concern:	For the safety of the person or others	1		98	100	98
The helper should be clear with the person about the limits of confidentiality.		1		98	94	95
The helper should discuss and agree with the person about any limits on confidentiality and who will be told what, such as the helper needing to seek advice from OH&S, HR or others.		1		95	97	87
The helper should be aware that the person may be reluctant to talk about any mental health problems for various reasons, e.g. fears about losing their job or other co-workers finding out, it doesn't significantly affect their work or because they have found ways to manage things on their own.		1		98	100	98
If the person chooses not to talk, the helper should:	Tell them that they are available to talk in the future if the person wishes to	1		100	97	98
	Encourage them to talk to someone else they trust instead	1		93	97	95
	Not take it personally.	1		95	97	95
	Touch base with the person at a later time to see if they are more willing to talk.	2	*	93	93	91
If the helper's expectations of the discussion are not met, they should:	Be aware that their actions may still make a difference, e.g. the person may speak to someone else about their mental health problem.	1		95	89	98
	Provide information for the person to take away and look at later.	3	*	87	92	84
The helper should remain calm if the person reacts in a negative way, e.g. denial, anger.		1		98	100	100
At the end of the conversation, the helper should agree with the person what will happen next and who will take action.		1		98	86	89
The helper should:	Informally check in with the person to see how they are doing.	1		86	94	97
If after the conversation the helper feels distressed, they should find someone to talk to for support and advice, while respecting the person's privacy.		1		95	97	97
If while talking with the person, the helper decides that they are not the right person to help, they should:	Tell the person.	2	*	85	86	93
	Discuss with the person alternative sources of help.	2	*	96	100	98
	Offer to seek the immediate assistance of someone with appropriate training.	2	*	93	93	88
The helper should create a supportive and trusting environment when discussing mental health problems with the person by:	Sitting an appropriate distance away, taking into account personal space	2		85	96	88
	Considering what they know about the person and their culture.	2	*	85	93	93
When talking with the person about their concerns, the helper should:	Ask open-ended questions about how any mental health problems may be affecting the person.	2		96	93	84
The helper should ask the person:	Whether any workplace or other issues are contributing to their mental health problems.	2		89	93	88
	Whether any workplace issues are contributing to their mental health problems.	2	*	96	93	88
If the person says that workplace stressors are contributing to their mental health problem, the helper should offer to assist them to find appropriate information and support.		2	*	96	96	84
The helper should not:	Counsel the person	2		81	89	86
	Try to act as a counsellor	2	*	93	93	93
The helper should not start the conversation with the person by talking about how their own personal struggles have affected their work behaviour.		3	*	96	88	89
When approaching the person, the MANAGER should emphasise their concern for the person's wellbeing rather than their work performance.		2	*	96	93	91
When talking with the person about their concerns, the MANAGER should:	First talk about the person's strengths and how they are valued.	2	*	100	89	84
	Focus the discussion on the person's health and wellbeing, rather than their work performance.	3	*	91	92	81
	Ask open-ended questions about how any mental health problems may be affecting the person.	2	*	89	89	88
After raising their concerns with the person, the MANAGER should ask:	If the person would like to continue the conversation in the presence of a support person, e.g. an external advocate, co-worker	2	*	96	89	86
TALKING WITH CO-WORKERS ABOUT THE PERSON
	Whether any workplace issues are contributing to their mental health problems	2	*	96	100	95
	Whether any non-workplace issues are contributing to their mental health problems.	3	*	83	88	78
The helper should not complain to other employees or spread rumours about the person behind their back.		1		98	100	100
When the helper is talking with another employee about their concerns about the person, they should be specific about their observations and avoid critical comments, e.g. "I have seen Lin engaged in heated arguments with two co-workers and even a client in the past week" rather than "Lin has gone crazy."		1		95	91	92
When the helper is talking with another employee who is concerned about the person, the helper should focus on possible solutions or support rather than solely on the problem.		1		95	86	86
If the helper hears other employees talking about the details of the person's mental health problems in an unhelpful way, they should let them know it is inappropriate.		1		95	97	97
If the helper hears other employees talking about the details of the person's mental health problems in an unhelpful way, they should let an appropriate manager know.		2	*	93	89	88
GIVING SUPPORT AND INFORMATION
The helper should encourage the person to use helpful coping strategies they have used in the past.		1		95	91	81
The helper should discuss how the workplace can support the person's existing coping strategies.		1		95	91	86
The helper should be aware that the person may not be able to think clearly about solutions.		1		95	97	97
The helper should be aware that being at work in a supportive workplace can assist in the person's recovery.		1		95	94	86
The helper should encourage the person to seek professional help.		1		91	94	92
The helper should make sure the person is aware of any relevant supports that the organisation can provide, e.g. EAP.		1		98	100	100
The helper should be aware of the possible barriers to disclosure, e.g. fear of discrimination, or fear of how their manager or co-workers may react.		1		95	94	95
The helper should be aware of the possible benefits of disclosure, e.g. reasonable adjustments, education of others, openness with others.		1		91	94	89
The MANAGER should use the following strategies (depending on the circumstances):	Having regular discussions with the person to monitor how they are coping with their workload and workplace accommodations.	1		100	100	95
The helper should be clear with the person about the limits of confidentiality early in the conversation.		2	*	93	96	91
The helper should ask about supports outside of work that the person may find helpful.		2	*	96	93	95
If the person does not initially know what support they need, the helper should assist them in exploring the available options.		2		81	82	91
If the person says that workplace stressors are contributing to their mental health problem, the helper should encourage the person to talk to an appropriate manager about this.		3	*	96	92	84
If the person has an advance directive or management plan, the helper should:	Follow the instructions	2		85	89	81
If the person agrees, the helper should check in with the person regularly in order to provide ongoing support and encouragement.		2	*	89	96	84
The helper should be aware of any relevant discrimination legislation in relation to the disclosure of mental health problems at work.		2		89	93	86
If the person discloses that they have a mental health problem, the helper should ask them:	What impact the mental health problems are having on them	2	*	89	82	86
	Whether any workplace or other issues are contributing to their mental health problems.	2	*	96	93	91
	If there are any non-work related issues they may like to talk about or make the helper aware of	3	*	83	88	81
The helper should be able to explain the concept of 'reasonable adjustments' to the person.		3	*	96	92	81
Should the person not wish to disclose their mental health problems to co-workers, the MANAGER should:	Discuss with the person what adjustments are possible without making staff aware that the person has mental health problems	1		100	97	89
The MANAGER should be aware of the legal, ethical and practical issues related to a person disclosing mental health problems.		1		95	100	95
The MANAGER should discuss with the person whether there is any information that co-workers need to be given about the person's mental health problems.		1		84	83	81
The MANAGER should discuss with the person what information they would like their co-workers to be given about the person's mental health problems.		1		81	91	89
The MANAGER should be clear with the person about the limits of confidentiality early in the conversation.		2	*	89	96	88
The MANAGER should tell the person that they will not tolerate any harassment of the person due to their mental health problems.		1		86	86	81
The MANAGER should tell the person that they will not tolerate any discrimination towards the person at work due to their mental health problems.		2	*	93	89	84
The MANAGER should tell the person that they will help them get the support they need that will assist them in returning to their usual work performance.		2	*	100	100	86
If the person has chosen not to disclose their mental health issues to co-workers, the MANAGER should only speak with co-workers about the person in general terms without breaching confidentiality.		3	*	91	84	84
If the person agrees, the MANAGER should check in with them regularly in order to provide ongoing support and encouragement.		2	*	100	96	91
The MANAGER should be aware of any legal obligations that the person has to disclose that they have a mental health problem at work, e.g. medical practitioners may be required to report medical conditions that impair their performance.		2	*	85	93	93
The MANAGER should be aware of any relevant discrimination legislation in relation to the disclosure of mental health problems at work.		2	*	96	96	95
The MANAGER should assist the person to identify workplace triggers that contribute to their mental health problems.		3	*	100	92	86
The MANAGER should ask the person what support they need in order to fulfil the inherent requirements of their job.		1		93	94	94
The MANAGER should try to adapt the way they manage the person in order to reduce any work-related stress, e.g. some people may function better with more direction from their manager.		1		88	91	83
The MANAGER should be aware of the possible impact of the person's mental health problem on other employees and also offer them support.		1		86	91	89
The MANAGER should be aware of relevant guidelines that are available on how to carry out reasonable adjustments for the person.		1		98	97	94
The MANAGER should provide an opportunity for the person to talk to someone, for when they might be feeling distressed at work, e.g. telephone help-line.		1		88	100	95
When the MANAGER is providing support for the person's mental health problems and is required to initiate performance management processes, they should:	Be specific about the purpose of any meeting.	2	*	96	96	100
	Ask the person if they would like a support person present.	2	*	96	100	98
If the person is having difficulties with their performance because of their mental health problems, the helper should suggest they speak to an appropriate manager about reasonable adjustments.		2	*	100	100	91
If the organisation has no policies for accommodating employees with mental health problems, the MANAGER should seek advice from an appropriate source, e.g. HR, EAP.		2	*	100	100	98
If the person is having difficulties with their performance because of their mental health problems, the MANAGER should discuss reasonable adjustments with them.		2	*	96	100	88
The MANAGER should focus on providing appropriate support for the person's mental health problems, before they address any performance issues.		3	*	96	96	89
The MANAGER should be aware that behaviours that breach the workplace's rules or regulations may require both performance management and mental health first aid.		1		93	100	94
If there are any performance or behaviour issues, the MANAGER should explain clearly what is expected of the person in terms of work performance and behaviour.		1		84	94	87
HELPING THE DISTRESSED CO-WORKER
If the person is distressed, the helper should not ignore the person, as doing nothing can make the situation worse.		1		95	100	92
If the person is distressed, the helper should do the following (where appropriate to the circumstances and the helper's work role):	Let the person know they are listening	1		98	100	100
	Tell them that help and support will be offered	1		98	100	94
	Be aware that the person may not be able to think clearly and take in much information	1		98	100	98
	Focus on what is distressing the person right now	1		93	89	95
	Ask the person if they need them to contact someone on their behalf	1		98	94	97
	Assess for any crisis (immediate risk of harm to themselves or others) and respond according to <a href = "https://mhfa.com.au/sites/mhfa.com.au/files/MHFA_suicide_guidelinesA4%202014%20Revised.pdf" target="_new">existing guidelines</a>	1		98	94	100
	Not feel they need to offer the person an immediate solution, especially if it has long-term implications	1		93	97	98
	Reassure them that is it ok to be upset	1		95	91	97
	Provide an appropriate space where they can express emotion freely and compose themselves in privacy	1		100	100	97
	Reassure the person they are valued, as they may be feeling embarrassed or ashamed about what happened.	1		95	97	89
	Ring the EAP (if available), with the person's permission, and let the person speak to them.	3	*	100	88	84
	Let them know that once they have recovered sufficiently, they can carry on working, take a break, or seek permission to go home.	2		100	89	91
	Remember that the person may be comforted by just having someone there to listen to them.	2	*	93	100	95
	Acknowledge the person's distress rather than immediately try to problem solve.	2	*	100	96	95
If needed, the helper should seek assistance to more effectively support a person who is distressed, while maintaining the person's privacy.		1		93	94	90
If needed, the helper should seek support for themselves after assisting a person who is distressed, while maintaining the person's confidentiality.		1		93	100	97
If the person is too distressed to talk, the helper should reassure the person that the discussion can continue at another time and place that suits them.		1		98	100	84
HELPING THE INTOXICATED CO-WORKER
If the person's substance use is putting co-workers at risk of harm, the helper should report this to a manager.		1		93	97	97
The helper should not:	Cover for the person who is affected by alcohol or other drugs e.g. carrying out the person's work tasks for them	1		86	97	90
	Ignore the person's inappropriate substance use while at work.	1		88	97	92
If the person appears to be affected by drugs or alcohol while at work, the helper should:	Speak to an appropriate manager.	2	*	93	96	91
	Ensure that the person does not pose a health and safety risk to themselves or others	1		93	100	97
	Escort the person to a private area	1		81	83	83
	Inform the person of their concerns	1		93	94	97
	Notify an appropriate authority or emergency contact if the person insists on driving home.	3	*	91	88	86
When approaching the person who has a substance use problem, the MANAGER should:	Explain the effects that their substance use could have on co-workers and the workplace	1		91	100	92
	Point out the possible workplace consequences for the person, e.g. loss of job.	1		88	94	92
If the person appears to be affected by drugs or alcohol while at work, the MANAGER should:	Ask the person for any explanation for their behaviour, e.g. side-effects of a medication.	2	*	81	89	88
	Arrange for the person to be escorted home safely.	3	*	96	100	95
	Notify an appropriate authority or emergency contact if the person insists on driving home.	3	*	91	88	84

## Sheet: REJECTED
				PANEL RATING
QUESTION	STEM	Round Endorsed	New in Round 2	Consumers	Managers	Professionals
GENERAL AWARENESS
The helper should not normalise problem behaviours as part of the person's personality, as this may make it difficult to recognise mental health problems.		2		78	75	81
MAKING THE APPROACH
If the person is showing signs or symptoms of mental health problems, the helper should offer assistance, even if the person is still working productively.		2		81	82	74
If the person behaves inappropriately in the workplace, the helper should consider that the behaviour may be due to a mental health problem.		1		60	43	56
The helper should approach the person showing signs of a mental health problem, even if the person is still working productively.		3	*	65	88	73
The helper should consider the following in deciding whether to approach the person:	The extent to which their working role is being affected by the person's behaviour	1		72	63	70
	The nature and quality of their working relationship	1		77	66	67
Even if the person is in a role that is senior to the helper, the helper should approach them or speak to another employee who can make the approach.		1		81	69	65
If the person is in a role that is senior to the helper and they do not feel they can make the approach, they should consider:	Contact their professional organisation or union for advice	1		47	37	29
	Speak to the person's co-worker who is at the same level in the workplace, e.g. another middle manager	1		51	26	24
	Speak to the person's manager	1		47	43	35
	Speak to HR.	1		47	66	62
	Contacting a telephone support service for advice e.g. Lifeline	2	*	74	71	67
	Speaking to someone else who has a good relationship with the person	2	*	63	61	47
	Whether approaching the person will have negative consequences to the helper's career.	2	*	59	36	44
	Identifying an appropriate helper within the organisation and contacting them	3	*	78	88	89
If there is no one else available or appropriate to help, the helper should:	Approach the person regardless of whether they think they are the ideal person to help	1		51	31	43
	Talk about the situation with someone else who can advise on how to approach the person	1		72	71	68
	Talk with a mental health professional about how to approach the person.	2		81	79	74
	Talk about the situation with someone else who can advise on how to approach the person, while keeping the person's identity anonymous.	3	*	70	84	73
The helper should approach the person at the first signs of distress or difficulty at work, because early intervention can make mental health problems easier to resolve.		1		74	74	68
The helper should approach the person even if they are fearful of the outcome, e.g. that the person will respond negatively, that it will create trouble for the person, or that it will affect their working relationship.		1		49	60	38
The helper should discuss their concerns with other employees who may be affected by the person's behaviour, such as other team members or managers.		1		28	3	14
If the helper is uncertain whether the person has mental health problems, the helper should ask other coworkers if they have observed any concerning behaviours.		1		23	17	14
The helper should approach the person if their behaviour is affecting others in the workplace, focusing on the behaviour rather than the causes.		1		53	63	67
The helper should approach a supervisor if the person's behaviour is affecting others in the workplace, focusing on the behaviour rather than the causes.		1		63	83	70
If the helper has discussed their concerns with the manager, the helper should follow up with the manager to be sure the concerns were addressed.		1		81	77	62
If after following up with the manager, the concerns are still not addressed satisfactorily, the helper should raise their concerns with:	the manager's superior or the appropriate professional body or union.	1		67	71	44
	HR	2	*	67	75	60
	Employee Assistance Program	2	*	70	61	56
	The health and safety manager or representative.	2	*	59	82	51
If the helper is uncertain whether the person has mental health problems, the helper should not ask other co-workers whether they have observed any concerning behaviours.		2	*	59	50	53
The helper should not discuss their concerns with other employees who may be affected by the person's behaviour, such as other team members or managers.		2	*	44	50	47
Before approaching the person, the helper should:	Consider the expected outcomes and plan the structure and aims of the discussion in advance	1		74	77	67
	Document any concerning behaviours that they have observed	1		67	71	51
	Have on hand any documentation relating to work performance or observed behaviours	1		44	37	32
Before the helper approaches the person, they should:	Be clear about how the concerning behaviours are affecting them.	3	*	91	76	81
	Consider, what is the problem exactly and who is being directly affected.	1		86	77	65
The helper should have the conversation with the person in a neutral private space, such as outside the office in a cafe, or somewhere where the person feels comfortable and conversations can't be overheard.		2		93	86	79
The helper should give the person the option of meeting in ways other than face-to-face, e.g. online chat, phone.		2	*	78	71	56
The helper should use regular work activities as opportunities to talk with the person about their concerns, rather than holding a specific meeting focused on the person's mental health.		1		47	49	29
When approaching the person, the helper should consider a staggered approach, e.g. starting with a casual approach asking how they are, followed by a meeting if appropriate.		3	*	74	76	81
The helper should not have documentation about the person on hand when meeting with them.		2	*	59	54	56
The helper should not take notes while meeting with the person.		2	*	56	61	53
Before approaching the person, the MANAGER should:	Have on hand any documentation relating to work performance or observed behaviours.	2	*	70	68	70
	Check any relevant organisational policies and procedures regarding performance problems if the person does not disclose a mental health problem.	2		74	79	86
When approaching the person, the MANAGER should consider:	Going to the person's worksite if they are a remote worker.	2		59	86	79
	Alternate ways of meeting if they are a remote worker, e.g. video conferencing, online chat.	2	*	93	93	67
When approaching the person, the MANAGER should:	Be clear about how the concerning behaviours are affecting others.	3	*	78	92	95
If the MANAGER wishes to approach a person who works offsite, they should organise the visit ahead of time with the person, rather than doing it unannounced.		3	*	78	88	84
LISTENING AND COMMUNICATING NON-JUDGMENTALLY
The helper should create a supportive and trusting environment when discussing mental health problems with the person by:	Sitting opposite the person	1		21	17	17
	Sitting opposite the person, but at a slight angle to the person	1		44	34	44
	Sitting without any barriers between the helper and person, e.g. a desk	1		60	63	60
	Sitting in a relaxed manner, without crossing arms	1		84	69	65
	Sitting in a relaxed manner, without crossing arms and legs	1		65	54	51
	Bending slightly forward towards the person	1		51	46	52
The helper should consider starting the conversation with the person by talking about how their own personal struggles have affected their work behaviour.		1		19	9	10
When talking with the person about their concerns, the helper should:	First talk about the person's strengths and how they are valued	1		91	74	63
	Stay focused on work-related issues	1		47	40	37
	Be honest and open when the person's performance is being affected, even if they are worried that this may distress the person.	1		79	66	63
The helper should ask the person:	What impact any mental health problems are having on them	1		72	69	48
	How long they been experiencing a mental health problem, to determine whether this is an ongoing issue or something where an immediate action could assist the situation	1		67	60	46
	If they have an advance directive or management plan in the workplace in case of an episode, if the person discloses a mental illness	1		58	63	49
	Whether the person has ever been given a diagnosis of a mental illness	1		37	26	25
	Whether any non-workplace issues are contributing to their mental health problems.	3	*	78	80	81
	If there are any non-work related issues they may like to talk about or make the helper aware of.	2		70	79	77
The helper should not:	Adopt an overly friendly attitude	2		67	93	74
When talking with the person about their concerns, the helper should:	Focus the discussion on the person's health and wellbeing, rather than their work performance.	2		93	93	79
	Consider sharing any personal experiences of mental health problems with the person that are relevant to the conversation.	2	*	41	43	28
When talking with the person, the helper should say what feels comfortable for them.		2		70	46	47
After raising their concerns with the person, the helper should ask, if the person would like to continue the conversation in the presence of a support person, e.g. an external advocate, co-worker.		2		85	89	74
The helper should maintain the person's confidentiality and privacy except where there is a concern:	That the person cannot fulfil their inherent requirements of the role	1		53	63	54
	For harm to the organisation, e.g. reputational harm.	1		51	74	52
If the person is reluctant to talk, the helper should discuss the reasons for this reluctance and ways to deal with them, if appropriate.		1		53	69	62
The helper should:	Keep a record of all conversations about the person's mental health problems	1		42	46	41
	Not keep a record of any conversation about the person's mental health problems without their permission	1		70	54	49
	Give a copy of the conversation record to the person and check its accuracy with them	1		65	57	38
	Keep a record of any actions taken as a result of conversations with the person	1		81	80	63
	Make arrangements for a follow up meeting to review the situation	1		79	83	68
If the helper is unable to follow up with the person, they should consider asking someone else to do this on their behalf, after seeking permission from the person.		1		81	80	62
If the helper's expectations of the discussion are not met, they should:	Try to speak to the person again at another time	1		53	60	60
If the person chooses not to talk, the helper should:	Ask them if they would find it helpful if they stayed with the person without needing to talk.	2	*	85	79	60
If the person takes sick days and other co-workers feel that this is unfair, the helper should ask them if they would feel differently if the person were taking sick days for a physical injury/illness.		1		81	66	48
When talking with the person about their concerns, the MANAGER should:	Stay focused on work-related issues.	2	*	56	61	42
	Be honest and open when the person's performance is being affected, even if they are worried that this may distress the person.	3	*	78	80	86
After raising their concerns with the person, the MANAGER should ask:	How long they have been experiencing a mental health problem, to determine whether this is an ongoing issue or something where an immediate action could assist the situation	2	*	70	68	58
	What impact any mental health problems are having on them	3	*	74	92	78
	Whether the person has ever been given a diagnosis of a mental illness	2	*	48	54	35
	If they have an advance directive or management plan in the workplace, if the person discloses a mental illness	2	*	78	89	65
If the MANAGER's expectations of the discussion are not met, they should try to speak to the person again at another time.		2	*	67	64	70
The MANAGER should maintain the person's confidentiality and privacy except where there is a concern:	For harm to the organisation, e.g. reputational harm	2	*	67	71	67
	That the person cannot fulfil the inherent requirements of the role.	2	*	70	68	56
GIVING SUPPORT AND INFORMATION
The helper should assist the person to identify workplace triggers that contribute to their mental health problems.		1		81	69	49
The helper should make contact with the person regularly in order to provide ongoing support and encouragement.		1		79	71	51
If the person is able to meet the majority of their job requirements, the helper should encourage them to keep coming to work.		1		79	66	54
The helper should assist the person to consider the pros and cons of taking time off work.		1		74	63	54
The helper should not offer help to the person outside of the usual work roles, e.g. driving the person to their doctor's appointment.		1		49	57	40
The helper should offer to assist the person to seek professional help.		1		56	63	67
If the person is reluctant to seek professional help, the helper should discuss the reasons for the person's reluctance.		1		51	49	56
The helper should offer to assist the person to find information and support services.		1		77	66	78
The helper should encourage the person to consider:	Making changes at work to reduce stress levels	1		79	71	62
	Listing work tasks in order of priority	1		79	57	43
	Telling loved ones about work problems and asking for their support.	1		70	69	65
If work-related stress continues to affect the person's mental health problems, the helper should encourage the person to consider changing jobs.		1		9	9	3
The helper should recommend evidence-based self-help strategies that are effective for managing mental health problems.		1		51	49	57
The helper should encourage the person who is withdrawing to interact with others at work.		1		26	31	17
The helper should tell the person that they are entitled to reasonable adjustments.		1		79	54	57
The helper should be aware of any legal obligations that the person has to disclose that they have a mental health problem at work e.g. medical practitioners may be required to report medical conditions that impair their performance.		1		84	74	60
The helper should discuss with the person the issues around disclosing their mental health problems to their manager.		2		93	61	49
The helper should discuss with the person the issues around disclosing their mental health problems to co-workers.		2	*	67	61	47
The helper should help the person to consider the pros and cons of disclosing mental health problems to co-workers and to managers.		1		70	66	76
The helper should assist the person to consider the pros and cons of disclosing mental health problems to co-workers.		2	*	70	79	67
The helper should assist the person to consider the pros and cons of disclosing mental health problems to their manager.		2	*	81	82	67
The helper should encourage the person to consider talking to their manager about their concerns.		2		70	75	65
If the person discloses a mental illness, the helper should ask if they have an advance directive or management plan in the workplace in case of an episode.		1		70	57	65
If the person discloses a mental illness and does not have an advance directive or management plan, the helper should suggest they develop one.		2	*	78	57	30
If the person has chosen not to disclose their mental health issues to other co-workers, the helper should refer any inquiries or complaints about the person to the person's manager.		2	*	48	57	67
The helper should not encourage the person to consider leaving their job, even if work-related stressors continue to contribute to their mental health problems.		2	*	70	71	63
The helper should not ask the person if they are receiving any treatment for mental health problems unless the person discloses a mental health problem.		2	*	78	68	65
If the person discloses that they have a mental health problem, the helper should ask them:	How long they been experiencing a mental health problem, to determine whether this is an ongoing issue or something where an immediate action could assist the situation	3	*	83	88	68
	Whether the person has ever been given a diagnosis of a mental illness	2	*	44	54	49
	If they have an advance directive or management plan in the workplace in case of an episode, if the person discloses a diagnosis of a mental illness	3	*	100	92	73
If poor workplace relationships are contributing to the person's mental health problems, the MANAGER should consider using mediation to help resolve issues.		1		67	77	68
The MANAGER should with the person's permission, request medical reports or advice from their treating health professional.		1		28	34	38
The MANAGER should use the following strategies (depending on the circumstances):	Temporarily relaxing performance expectations for the person	1		60	57	59
	Deferring 'bad news' until the person is feeling better	1		26	23	13
Should the person not wish to disclose their mental health problems to co-workers, the MANAGER should:	Try to prevent co-worker perception of 'special treatment' by disseminating policies on employee adjustments.	1		77	83	67
The MANAGER should explain to co-workers in a positive and supportive manner why any adjustments are being made.		1		67	66	57
If the person has an advance directive or management plan, the helper should:	Seek assistance from an appropriate manager in order to follow it.	3	*	78	100	92
The MANAGER should encourage co-workers to support the person, whilst still respecting the person's privacy.		2		56	68	60
The MANAGER should ask the person's permission to encourage co-workers to support the person, whilst still respecting the person's privacy.		3	*	70	96	78
The MANAGER should tell the person that they will help them get the support they need to return to their usual work performance.		2		81	86	60
The MANAGER should assist the person to consider the pros and cons of taking time off work.		2	*	70	61	58
If the person is able to meet the majority of their job requirements, the MANAGER should encourage them to keep coming to work.		2	*	74	71	63
The MANAGER should encourage the appropriate use of sick leave entitlements.		2		74	54	63
The MANAGER should inform the person of the appropriate use of sick leave entitlements.		2	*	67	89	81
The MANAGER should check in with the person regularly in order to provide ongoing support and encouragement.		2	*	59	79	65
If the MANAGER is engaging in performance management processes, they should also encourage the person to seek help for any mental health problems.		2	*	67	54	72
The MANAGER should focus on encouraging help-seeking, before they address any performance issues.		2		74	82	72
The MANAGER should focus on performance management only after an agreed period of reasonable adjustments and after encouraging the person to seek professional help.		2		74	93	72
If at any point it becomes apparent that the person's behaviours are breaching the workplace's rules or regulations, the MANAGER should end the conversation and explain that a formal meeting will need to be arranged.		3	*	83	72	73
If at any point it becomes apparent that the person's behaviours are breaching the workplace's rules or regulations, the MANAGER should suspend the meeting and explain that a formal interview will need to be arranged.		1		53	54	37
If at any point it becomes apparent that the person's behaviours are breaching the workplace's rules or regulations and loss of job is imminent, the MANAGER should be clear about this and document the meeting as a performance issue so there is no confusion.		1		77	83	68
HELPING THE DISTRESSED CO-WORKER
If the person is distressed, the helper should do the following (where appropriate to the circumstances and the helper's work role):	Not send the person home straight away	2		78	57	51
	Suggest you both leave the workplace for a short time to have a coffee or short walk to give the person time to collect themselves	1		70	57	52
	Tell the person their job is safe	1		53	37	22
If the person is distressed and reluctant to talk, the helper should (where appropriate to the circumstances and the helper's work role), ask the person if they wish to communicate in another way such as online chat or email.		2	*	74	82	53
HELPING THE INTOXICATED CO-WORKER
The helper should not organise a team meeting to confront the person, even if all other attempts to help the person who is misusing substances fail.		3	*	57	96	89
	Call in a more senior co-worker to serve as a witness if possible.	2		59	71	63
	Inform the person of relevant policies that cover substance use at work.	2	*	70	79	60
	Ask the person for any explanation for their behaviour, e.g. side-effects of a medication.	2		63	68	63
	Arrange for the person to be escorted home safely.	2		85	61	70
If the person appears to be affected by drugs or alcohol while at work, the helper should:	Notify the police if the person insists on driving home.	1		60	69	70
If the person uses substances outside of work hours and it is affecting their functioning in some negative way, the helper should approach the person about this, even if their work performance is not affected.		2	*	30	32	35
If the person uses substances outside of work hours, the helper should only approach the person about this if it impacts on the person's work performance.		1		37	49	37
If the person uses substances outside of work hours and this does not affect the person's work performance, the helper should still approach the person to let them know that they are concerned about their health.		1		42	40	41
If all other attempts to help the person who is misusing substances fail, the helper should consider organising a team meeting to confront the person.		1		12	6	5
If the team is considering confronting the person, the helper should consider engaging a trained specialist to assist with this process.		1		60	54	48
If the person appears to be affected by drugs or alcohol while at work, the MANAGER should:	Notify the police if the person insists on driving home.	2	*	63	68	65
	Involve the health and safety representative.	2	*	67	71	65
If the person uses substances outside of work hours, the MANAGER should only approach the person about this if it impacts on the person's work performance.		2	*	70	57	65
If the person uses substances outside of work hours and this does not affect the person's work performance, the MANAGER should still approach the person to let them know that they are concerned about their health.		2	*	30	36	42
